# Supplementary material for: PU.1 Expression Defines Distinct Functional Activities in the Phenotypic HSC Compartment of a Murine Inflammatory Stress Model
Source: Cells. 2022 Feb 15;11(4):680. doi: 10.3390/cells11040680 (PMC8870714; doi:10.3390/cells11040680)
Supplement: Supplementary file 1 [file cells-11-00680-s001.zip]

Archive with 1 entries (1 files):
- cells-1456839-supplementary.pdf
